# Supplementary material for: Betulin Acid Ester Derivatives Inhibit Cancer Cell Growth by Inducing Apoptosis through Caspase Cascade Activation: A Comprehensive In Vitro and In Silico Study
Source: Int J Mol Sci. 2022 Dec 22;24(1):196. doi: 10.3390/ijms24010196 (PMC9820118; doi:10.3390/ijms24010196)
Supplement: Supplementary file 1 [file ijms-24-00196-s001.zip]

Archive with 1 entries (1 files):
- ijms-2083203-supplementary.pdf
